# Supplementary material for: Metallo-supramolecular branched polymer protects particles from air-water interface in single-particle cryo-electron microscopy
Source: Commun Biol. 2024 Jan 9;7:65. doi: 10.1038/s42003-023-05752-8 (PMC10776832; doi:10.1038/s42003-023-05752-8)
Supplement: Supplementary file 4 — Supplementary Data 1 [file 42003_2023_5752_MOESM4_ESM.xlsx]

## Sheet: Supplementary Figure 17
Supplementary Figure 17 Statistics of particle numbers per micrograph with and without MSBP.
Protein	Apoferritin		HA		Catalase		β-Galactosidase
MSBP	-	+	-	+	-	+	-	+
Micrograph	2090	1587	576	3861	1053	1022	1317	1278
Pick Particles	1198904	1363347	290301	1354988	700499	553533	794811	769969
Refine Particles	155041	255785	127885	231931	266537	180161	368310	273058
Pick particles/Micrograph	573.638	859.072	503.995	350.942	665.241	541.617	603.501	602.48
Refine particles/Micrograph	74.1823	161.175	222.023	60.0702	253.122	176.283	279.658	213.66
